# Supplementary material for: The antifibrotic and fibrolytic properties of date fruit extract via modulation of genotoxicity, tissue-inhibitor of metalloproteinases and nuclear factor- kappa B pathway in a rat model of hepatotoxicity
Source: BMC Complement Altern Med. 2016 Oct 24;16:414. doi: 10.1186/s12906-016-1388-2 (PMC5078931; doi:10.1186/s12906-016-1388-2)
Supplement: Additional file 1: — Effect of DFE, DPE and coffee on liver function markers, hepatic levels of 8-OHdG, MMP-9 and TIMP-1 in CCl4-intoxicated rats a: significantly different from normal control group; b: significantly different from CCl4-treated group. Values are expressed as mean ± SEM. *** P < 0.001, ** P < 0.01. ALT: alanine aminotransferase; AST: aspartate aminotransferase. (XLS 23 kb) [file 12906_2016_1388_MOESM1_ESM.xls]

## Sheet: Data
	Fig.1						Fig.3
	Group	ALT	AST	Total bilirubin	Direct bilirubin		Group	Hepatic levels of 8-OHdG
	Control	88.7±4.6	280.6±7.3	0.108±0.007	0.085±0.003		Control	6.8±0.16
	CCl4	255±21.8	415±26.8	0.268±0.012	0.166±0.007		CCl4	10.9a*** ±0.145
	DFE+CCl4	82.4±4.54	321.8±12.4	0.178±0.011	0.103±0.005		DFE+CCl4	8.2 b*** ±0.23
	DPE+CCl4	107.4±4.03	343±10.8	0.21±0.008	0.128±.0034		DPE+CCl4	8.8 b*** ±0.25
	Coffee+CCl4	123.4±4.24	345.8±11.9	0.225±.01	0.126±0.006		Coffee+CCl4	8.87 b*** ±0.2
							Fig.6b
							Group	Hepatic levels of MMP-9
							Control	1.096±0.04
							CCl4	1.34 b**±0.057
							DFE+CCl4	1.219±0.06
							DPE+CCl4	1.226±0.063
							Coffee+CCl4	1.33±0.039
							Fig.7b
							Group	Hepatic levels of TIMP-1
							Control	266.7±17.87
							CCl4	684.2 a***±51.1
							DFE+CCl4	293.3 b***±16.9
							DPE+CCl4	325 b***±38.4
							Coffee+CCl4	446.7 b***c*±42.16
